# Supplementary material for: Cangrelor in Patients Undergoing Percutaneous Coronary Intervention After Out-of-Hospital Cardiac Arrest
Source: J Clin Med. 2024 Dec 27;14(1):76. doi: 10.3390/jcm14010076 (PMC11722389; doi:10.3390/jcm14010076)
Supplement: Supplementary file 1 [file jcm-14-00076-s001.zip]

Archive with 1 entries (1 files):
- jcm-3337564-supplementary.pdf
